# Supplementary material for: SHAPE-MaP-Based Assessment of the Structure of Citrus Tristeza Virus Long Non-Coding RNA
Source: Viruses. 2026 Apr 16;18(4):470. doi: 10.3390/v18040470 (PMC13120261; doi:10.3390/v18040470)
Supplement: Supplementary file 1 [file viruses-18-00470-s001.zip]

Archive with 1 entries (1 files):
- viruses-4228256-supplementary.pdf
